# Supplementary material for: A Methodology to Obtain the Accurate RVEs by a Multiscale Numerical Simulation of the 3D Braiding Process
Source: Polymers (Basel). 2022 Oct 7;14(19):4210. doi: 10.3390/polym14194210 (PMC9572426; doi:10.3390/polym14194210)
Supplement: Supplementary file 1 [file polymers-14-04210-s001.zip]

Archive with 12 entries (12 files):
- Animation/Video S1.gif
- Animation/Video S2.gif
- Source codes/C3D4_braiding.py
- Source codes/catiaGeoRconstruction.py
- Source codes/findPeriodLength.py
- Source codes/linePlaneIntersection.py
- Source codes/odbAveStress.py
- Source codes/subyarn_discritization.py
- Source codes/The user-written scripts readme.pdf
- Source codes/yarnCoordGet.py
- Source codes/yarnDiscrete_twist.py
- Source codes/yarnSectionDraw.py
