# Supplementary material for: A Methodology to Obtain the Accurate RVEs by a Multiscale Numerical Simulation of the 3D Braiding Process
Source: Polymers (Basel). 2022 Oct 7;14(19):4210. doi: 10.3390/polym14194210 (PMC9572426; doi:10.3390/polym14194210)
Supplement: Supplementary file 1 [file polymers-14-04210-s001.zip › Source codes/C3D4_braiding.py]

# -*- coding: utf-8 -*-
"""
根据编织高度、携纱器排布、纱线直径 确定有限元计算模型

zw
"""

import math

def GetVector(point1, point2):
    """ 两个点之间的向量"""
    return (point2[0] - point1[0], point2[1] - point1[1], point2[2] - point1[2])
def Normalization(vector):
    """将向量单位化"""
    mag = math.sqrt(vector[0]**2 + vector[1]**2 + vector[2]**2)
    return (vector[0]/mag, vector[1]/mag, vector[2]/mag)

def DistanceTwoPoint(p1, p2):
    """    计算两个点的距离    """
    return math.sqrt((p2[0] - p1[0])**2 + (p2[1] - p1[1])**2 + (p2[2] - p1[2])**2)

def GetCarrierIndex(initialCarriesMatrix, carrierNumber, m, n):
    """
    获取携纱器编号在沙盘中的位置
    """
    for i in range(m+2):
        for j in range(n+2):
            if carrierNumber == initialCarriesMatrix[i][j]:
                return i, j

def GetCarrierCoord(initialCarriesMatrix, carrierNumber, m, n, carrierDistance):
    """
    获取携纱器的坐标, 坐标原点为矩阵中心，向右为+x方向， 向上为+y方向
    """
    #携纱器的位置获取
    rowIndex, colIndex = GetCarrierIndex(initialCarriesMatrix, carrierNumber, m, n)
    xCoord = colIndex * carrierDistance - (n + 1) * carrierDistance /2.
    yCoord = -rowIndex * carrierDistance + (m + 1) * carrierDistance /2.
    #print "row, col: ", rowIndex, colIndex
    return ((xCoord, yCoord, 0.))

def GetCarrierCoordHanger(carrierCoord, interlaceHeight, yarnDiameter, carrierDistance):
    """
    根据沙盘携纱器的坐标进行等比例缩放得到挂纱位置坐标
    """
    scaleFactor = yarnDiameter*2 / carrierDistance
    x = carrierCoord[0] * scaleFactor
    y = carrierCoord[1] * scaleFactor
    z = interlaceHeight
    return ((x, y, z))

class Yarn(object):
    """
    定义纱线, 传入纱线在沙盘中的坐标和挂纱位置的坐标
    """
    count = 0
    yarnLength_list =[]
    
    #定义类方法，找到最短的纱线长度
    @classmethod
    def MinYarnLength(cls):
        temp = 10000.
        for i in range(len(Yarn.yarnLength_list)):
            if Yarn.yarnLength_list[i] < temp:
                temp = Yarn.yarnLength_list[i] 
        return temp
        
    def __init__(self, carrierCoordBot, carrierCoordTop, yarnName):
        self.carrierCoordBot = carrierCoordBot
        self.carrierCoordTop = carrierCoordTop
        Yarn.count += 1
        self.length = self.YarnLength()
        # 将每条纱线长度放入类属性yarnLength_list中
        Yarn.yarnLength_list.append(self.length)
        # 纱线编号
        self.name = "yarn" + str(yarnName)
        

    def YarnLength(self):
        """ 返回纱线两个点的距离"""
        distance = ((self.carrierCoordTop[0] - self.carrierCoordBot[0])**2 + \
                    (self.carrierCoordTop[1] - self.carrierCoordBot[1])**2 + \
                   (self.carrierCoordTop[2] - self.carrierCoordBot[2])**2)**0.5
        return distance
    
class YarnsOperater(object):
    """
    1、求纱线和连接单元的交点坐标
    2、将纱线离散为单元
    3、写入节点编号和单元编号
    """
    # 类属性定义单元节点编号索引
    space = 1
    def __init__(self, elementSize, yarn, actualMinYarnLength):
        # 单元尺寸初始化
        self.elementSize = elementSize
        # 纱线坐标初始化
        self.yarn = yarn
        self.carrierCoordTop = yarn.carrierCoordTop
        self.carrierCoordBot = yarn.carrierCoordBot
        # 
        self.actualMinYarnLength = actualMinYarnLength        
                
        # 对类属性处理
        YarnsOperater.space += 10000
        
        # 连接单元和杆单元的交点坐标
        self.crossPoint = self.CrossPointBetweenYarnAndConnector()
        self.crossPointNumber = self.NodeCoord_ElementSeque_Generate()[2] + YarnsOperater.space
        self.carrierCoordBotNumber = self.crossPointNumber + 1
        self.name = yarn.name
        # 获取连接单元的编号 
    def CrossPointBetweenYarnAndConnector(self):
        """
        传入纱线实例化后的对象，实际纱线长度
        """
        # 纱线的方向向量
        vectorDir = Normalization(GetVector(self.carrierCoordTop, self.carrierCoordBot))
        tempX = self.carrierCoordTop[0] + self.actualMinYarnLength * vectorDir[0]
        tempY = self.carrierCoordTop[1] + self.actualMinYarnLength * vectorDir[1]
        tempZ = self.carrierCoordTop[2] + self.actualMinYarnLength * vectorDir[2]
        return ((tempX, tempY, tempZ))
    
    def NodeCoord_ElementSeque_Generate(self):
        """
        计算carrierCoordTop 和crossPoint 之间分为 单元大小为elementsize的网格
        """
        # 计算单元个数
        distance = DistanceTwoPoint(self.carrierCoordTop, self.crossPoint)
        if distance // self.elementSize == 0:
            elementNum = int(distance // self.elementSize)
        else:
            elementNum = int(distance // self.elementSize + 1)
            
        # 计算节点坐标并编号 
        # 1, 0., 0., 0.
        # 2, 0.2, 0.2, 1.2
        # 存在列表中
        NodeCoords = []
        NodeCoords.append((YarnsOperater.space, self.carrierCoordTop[0], self.carrierCoordTop[1], self.carrierCoordTop[2]))
        vectorDir = Normalization(GetVector(self.carrierCoordTop, self.carrierCoordBot))
        for i in range(elementNum -1):
            tempX = self.carrierCoordTop[0] + vectorDir[0] * elementSize * (i+1)
            tempY = self.carrierCoordTop[1] + vectorDir[1] * elementSize * (i+1)
            tempZ = self.carrierCoordTop[2] + vectorDir[2] * elementSize * (i+1)
            NodeCoords.append((YarnsOperater.space + i + 1, tempX, tempY, tempZ))
        # 交点添加到NodeCoords中
        NodeCoords.append((YarnsOperater.space + elementNum, self.crossPoint[0], self.crossPoint[1], self.crossPoint[2]))
        # 沙盘上的节点写入
        NodeCoords.append((YarnsOperater.space + elementNum + 1, self.carrierCoordBot[0], self.carrierCoordBot[1], self.carrierCoordBot[2]))
        
        # 生成单元编号和相应的节点
        # *Element, type=T3D2
        #  1,    1,    2
        #  2,    2,    3        
        elementSeque = []
        for i in range(len(NodeCoords) - 2):
            tempElementSeque = ((YarnsOperater.space + i, NodeCoords[i][0], NodeCoords[i + 1][0]))
            elementSeque.append(tempElementSeque)
        return NodeCoords , elementSeque, elementNum     
        
    def ConnectorElementGenerate(self):
        """" 连接单元的两个节点"""
        # 第一个节点为沙盘中的点， 第二个点为交点CrossPointBetweenYarnAndConnector
        # 单元编号YarnsOperater.space + len(NodesCoords)
#        *Element, type=CONN3D2, ELSET = Wire-1-Set-2
#        2733, 2730, 1
#        *Connector Section, elset=Wire-1-Set-2, behavior=ConnSect-1
#        Translator,
#        "Datum csys-2",
#        *Orientation, name="Datum csys-2"
#        0.416654710493214, 0.909064822894284,           0., -0.909064822894284, 0.416654710493214,           0.
#        1, 0.
        connectorRelate = []
        connectorNumber = YarnsOperater.space + len(self.NodeCoord_ElementSeque_Generate()[0])
        # 沙盘编号self.carrierCoordBot, 交点编号为 CrossPointBetweenYarnAndConnector(self)
        line1 = "*Element, type=CONN3D2, " + "ELSET = " + "myConnector" + self.name + '\n'
        line2 = str(connectorNumber) + "," + str(self.carrierCoordBotNumber) + ", " + str(self.crossPointNumber) +  '\n'
        line3 = "*Connector Section, elset= " + "myConnector" + self.name + ", behavior=ConnSect-1\n"
        line4 = "Translator,\n"
        line5 = "Datum csys-" + self.name +"\n"
        line6 = "*Orientation, name=" + line5
        
        # 确定translator的方向 ，
        pointA = self.carrierCoordTop
        pointB = (10000., 0., 0.)
        pointC = self.carrierCoordBot
        line7 = ''
        for i in range(3):
            line7 = line7 + str(pointA[i]) + ","
        for i in range(3):
            line7 = line7 + str(pointB[i]) + ","
        for i in range(3):
            line7 = line7 + str(pointC[i]) + ","
        line7 = line7 + '\n'
        line8 = "1, 0.\n"
        connectorRelate.append(line1)
        connectorRelate.append(line2)
        connectorRelate.append(line3)
        connectorRelate.append(line4)
        connectorRelate.append(line5)
        connectorRelate.append(line6)
        connectorRelate.append(line7)
        connectorRelate.append(line8)
        # 连接单元translater 需要增加质量点
#        *Element, type=MASS, elset=_PickedSet23_Inertia-1_MASS_
#        2729, 1
#        2730, 2730
#        *Mass, elset=_PickedSet23_Inertia-1_MASS_
#        1e-09, 
#        *Element, type=ROTARYI, elset=_PickedSet23_Inertia-1_ROTI_
#        2731, 1
#        2732, 2730
#        *Rotary Inertia, elset=_PickedSet23_Inertia-1_ROTI_
#        1e-09, 1e-09, 1e-09, 0., 0., 0.
        line9 = "*Element, type=MASS, elset = " + self.name + "_mass\n"
        line10 = str(connectorNumber + 1) + ","+ str(self.carrierCoordBotNumber) + '\n'
        line11 = str(connectorNumber + 2) + ","+ str(self.crossPointNumber) + '\n'
        line12 = "*Mass, elset = " + self.name + "_mass\n"
        line13 = "1.0e-9\n"  #节点质量
        line14 = "*Element, type=ROTARYI, elset = " + self.name + "_inertia\n"
        line15 = str(connectorNumber + 3) + ","+ str(self.carrierCoordBotNumber) + '\n'
        line16 = str(connectorNumber + 4) + ","+ str(self.carrierCoordBotNumber) + '\n'
        line17 = "*Rotary Inertia, elset = "  + self.name + "_inertia\n"
        line18 = "0.01, 0.01, 0.01, 0., 0., 0.\n" #惯量
        connectorRelate.append(line9)
        connectorRelate.append(line10)
        connectorRelate.append(line11)
        connectorRelate.append(line12)
        connectorRelate.append(line13)
        connectorRelate.append(line14)
        connectorRelate.append(line15)
        connectorRelate.append(line16)
        connectorRelate.append(line17)
        connectorRelate.append(line18)
        return connectorRelate
    
        
    
################################################################################
initialCarriesMatrix = [[ 0,  0, 23,  0, 24,  0],
                        [ 0, 18, 19, 20, 21, 22],
                        [13, 14, 15, 16, 17,  0],
                        [ 0,  8,  9, 10, 11, 12],
                        [ 3,  4,  5,  6,  7,  0],
                        [ 0,  1,  0,  2,  0,  0]]


#携纱器编号在沙盘中的位置
#行数m 列数n, 边纱不算在内
m = len(initialCarriesMatrix) - 2
n = len(initialCarriesMatrix[0]) -2
# 携纱器之间的距离
carrierDistance = 30.
# 编织角度theta
theta = 30.
# 编织高度interlaceHeight
interlaceHeight = (2**0.5*carrierDistance*min(m, n)/2)/math.tan(theta/180.*math.pi)
# 总的携纱器数量
totalCarriersNums = m * n + m + n
# 纱线直径
yarnDiameter = 1.0
yarnArea = math.pi * yarnDiameter**2/4
# 纱线存储在字典中
yarns = {}
for i in range(m+2):
    for j in range(n+2):
        if initialCarriesMatrix[i][j] != 0:        
            a = GetCarrierCoord(initialCarriesMatrix, initialCarriesMatrix[i][j], m, n, carrierDistance)
            b = GetCarrierCoordHanger(a, interlaceHeight,  yarnDiameter, carrierDistance)
            yarns["yarn" + str(initialCarriesMatrix[i][j])] = Yarn(a, b, initialCarriesMatrix[i][j]) #对每根纱线进行实例化
# 最短纱线
minYarnLength =  Yarn.MinYarnLength()
yarnsCount = Yarn.count
# 最短的连接单元长度
minConnectorLength = 20.
# 实际最短纱线长度
actualMinYarnLength = minYarnLength - minConnectorLength
# 计算连接单元的两个点坐标， 主节点为沙盘中的点， 另外一个节点为每根纱线长度减去（最短纱线长度-最短连接单元长度）
# 纱线单元大小
elementSize = 0.3
yarnsOp = {}
# 所有纱线的节点坐标放入列表中，方便后续写出
coordsList = []
elementSeqList = []
connectorElemList = []
carrierCoordBotNumberDict = {}   # 携纱器运动点的节点编号
carrierCoordTopNumberList = []   # 每根纱线最顶端单元编号
for i in range(yarnsCount):
    yarnsOp[yarns.keys()[i]] = YarnsOperater(elementSize, yarns[yarns.keys()[i]], actualMinYarnLength)
    # 生成坐标和单元
    tempCoordsList, tempElementSeque, elemNum = yarnsOp[yarns.keys()[i]].NodeCoord_ElementSeque_Generate()
    # 生产translater单元
    connector = yarnsOp[yarns.keys()[i]].ConnectorElementGenerate()
    connectorElemList.append(connector)
    # 沙盘 携纱器运动点的单元编号
    carrierCoordBotNumber = yarnsOp[yarns.keys()[i]].carrierCoordBotNumber
    carrierName = yarnsOp[yarns.keys()[i]].name
    carrierCoordBotNumberDict[carrierName] = carrierCoordBotNumber
    # 纱线顶端耦合到参考点，方便施加提拉速度, 每根纱线的第一个节点
    carrierCoordTopNumber = YarnsOperater.space
    carrierCoordTopNumberList.append(carrierCoordTopNumber)
    
    for j in range(len(tempCoordsList)):
        coordsList.append(tempCoordsList[j])
    for k in range(len(tempElementSeque)):
        elementSeqList.append(tempElementSeque[k])
#############################################################    
# 将坐标和单元写入文本文件中
f_write = open("c3d4.inp", 'w')
f_write.write("*Heading\n")
# 写入坐标
f_write.write("*Node\n")
for i in range(len(coordsList)):
    tempLine = str(coordsList[i])[1 : -1] + '\n'
    f_write.write(tempLine)
# 写向上提的刚体参考点的坐标， 单元编号为1000000， 坐标为（0.，0.，interlaceHeight+20）
tempLine = "1000000, " + "0., 0., " + str(interlaceHeight + 20) +'\n'
f_write.write(tempLine)
# 写入单元
f_write.write("*Element, type=T3D2, elset = " + "yarns"+ "\n")   
for i in range(len(elementSeqList)):
    tempLine = str(elementSeqList[i])[1 : -1] + '\n'
    f_write.write(tempLine) 
# 写入连接单元
for i in range(len(connectorElemList)):
    f_write.writelines(connectorElemList[i])
# 写入携纱器运动节点的集合
for k in carrierCoordBotNumberDict:
    f_write.write("*Nset, nset= " + k + "_rp" + '\n')
    f_write.write(str(carrierCoordBotNumberDict[k]) + ",\n") 
# 写入顶端刚体连接
f_write.write("*MPC\n")
for i in range(len(carrierCoordTopNumberList)):
    tempLine = "BEAM,    " + str(carrierCoordTopNumberList[i]) + ", 1000000\n"  #耦合控制点编号为100000
    f_write.write(tempLine)
f_write.write("*Nset, nset = Nset_move\n")
f_write.write("1000000,\n")
# 写入纱线材料、连接单元属性等信息
infor = (["*Solid Section, elset=yarns, material=Material-1\n",
          str(yarnArea) + ",\n",
          "*Connector Behavior, name=ConnSect-1\n",
          "*Connector Elasticity, nonlinear, component=1\n",  
          "50.,-100.\n",           # translator 刚度
          "51., 100.\n",
          "*Material, name=Material-1\n",
          "*Density\n",
          "1.6e-09,\n",
          "*Elastic\n",          #纱线属性
          "100000., 0.3\n",
          "*" * 30])
f_write.writelines(infor)
    
f_write.close()
