# Supplementary material for: A Methodology to Obtain the Accurate RVEs by a Multiscale Numerical Simulation of the 3D Braiding Process
Source: Polymers (Basel). 2022 Oct 7;14(19):4210. doi: 10.3390/polym14194210 (PMC9572426; doi:10.3390/polym14194210)
Supplement: Supplementary file 1 [file polymers-14-04210-s001.zip › Source codes/catiaGeoRconstruction.py]

# !/usr/bin/env python
# -*- coding:utf-8 -*-
# @FileName  :main.py
# @Time      :2021/12/4 21:47
# @Author    :zw
import os
import win32com.client
# 去参 提高速度
def readCsvFile(fileName):
    # 用三维列表来存储若干样条曲线的坐标
    splineCoordList = []
    f = open(fileName, 'r')
    coordList = []
    i = -1
    for line in f.readlines():
        temp = line.strip().split(',')
        if temp[0] == "StartCurve":
            coordList.append([])
            i = i + 1
        elif len(temp) == 3:
            coordList[i].append([float(temp[0]), float(temp[1]), float(temp[2])])
        else:
            continue
    f.close()
    return coordList

def splineDraw(coordList, hsf, myPart, newHB):
    '''
    :param coordList: 多条样条曲线的坐标
    :return:
    '''

    myBody=myPart.bodies.add()
    myBody.name = 'tempBody'
    hb=myPart.HybridBodies.Add()
    hb.name = 'tempBird'

    splineCount = len(coordList)
    
    segmentCount = 2
    step = int(splineCount / segmentCount)
       
    for k in range(segmentCount):
        Loft = hsf.AddNewLoft()
        Loft.SectionCoupling=4

        Loft.Relimitation = 1
        Loft.CanonicalDetection=2
        Loft.SmoothDeviation = 0.1
        Loft.SmoothAngleThreshold  = 2.0
        seg1 = step * k
        if k == segmentCount - 1:
            seg2 = splineCount
        else:
            seg2 = step * (k + 1)
        
        for i in range(seg1, seg2 + 1, 1): # 样条曲线数目
            mySpline = hsf.AddNewSpline()
            mySpline.SetSplineType(0)
            mySpline.setClosing(1)

            if i == splineCount:
                break
            else:
                pointCount = len(coordList[i])
            for j in range(pointCount): # 每一条的点数
                pointCoord = hsf.AddNewPointCoord(coordList[i][j][0], coordList[i][j][1], coordList[i][j][2])
                hsf.GSMVisibility(pointCoord, 0)
                # hb.appendhybridshape(pointCoord)  # 将点插入
                mySpline.addpoint(pointCoord)
            mySpline.compute()
            hsf.GSMVisibility(mySpline, 0)
#            print('section ' + str(i) + ' has been drawn!')
            # 创建多界面曲面
            myBody.InsertHybridShape(mySpline)
            LocalRefSpline = myPart.CreateReferenceFromGeometry(mySpline)
            Loft.AddSectionToLoft(LocalRefSpline, 1, None)
                    
        
        hsf.GSMVisibility(Loft, 0)
        Loft.compute()
        hb.AppendHybridShape(Loft)

    ref1=myPart.CreateReferenceFromObject(hb.HybridShapes[0])
    ref2=myPart.CreateReferenceFromObject(hb.HybridShapes[1])
    hsa=hsf.AddNewJoin(ref1, ref2)
    if segmentCount > 2:
        for i in range(2, segmentCount):
            rfi = myPart.CreateReferenceFromObject(hb.HybridShapes[i])
            hsa.AddElement(rfi)

    hb.AppendHybridShape(hsa)

    sel = doc.selection
    sel.clear()
    sel.add(hb.HybridShapes["Join.1"])
    sel.copy()
#
    sel1 = doc.selection
    sel1.clear()
    sel1.add(newHB)
    sel.pasteSpecial('CATPrtResultWithOutLink')

    sel.clear()
    sel.add(myBody)
    sel.add(hb)
    sel.delete()
    return

if __name__ == "__main__":
    catia = win32com.client.Dispatch('catia.application')
    doc=catia.documents.add('Part')  # 创建Part
    myPart=doc.part
    hsf=myPart.HybridShapeFactory
    newHB=myPart.HybridBodies.Add()
    newHB.name='aaaa'

    # 纱线数目
    yarnCount = 76
    for i in range(yarnCount):
        coordList = readCsvFile('sectionRoundCoord' + str(i) + '.csv')
        try:
            splineDraw(coordList, hsf, myPart, newHB)
            myPart.Update()
            print '-----yarn' + str(i) + ' has been drawn!-----'
        except:
            continue

    #
    fileName = 'sectionRoundCoord0' + '.csv'
    if not os.path.isfile(fileName):
        print "The file %s doesn't exit" %fileName
    else:
        coordList = readCsvFile(fileName)
        splineDraw(coordList, hsf, myPart, newHB)
        myPart.Update()
    #
