# Supplementary material for: A Methodology to Obtain the Accurate RVEs by a Multiscale Numerical Simulation of the 3D Braiding Process
Source: Polymers (Basel). 2022 Oct 7;14(19):4210. doi: 10.3390/polym14194210 (PMC9572426; doi:10.3390/polym14194210)
Supplement: Supplementary file 1 [file polymers-14-04210-s001.zip › Source codes/findPeriodLength.py]

# -*- coding: utf-8 -*-
import sys
reload(sys)
sys.setdefaultencoding('utf8')
"""
Created on Sun Nov  7 23:32:02 2021

@author: zw
11.20 强制周期后会有干涉
"""
import math
import os
import csv
import numpy as np
from scipy.spatial.distance import cdist
import copy
import matplotlib.pyplot as plt
from scipy import interpolate
from scipy.signal import find_peaks


def yarnCoordsRead(yarnNum, coordFilePath):
    # 读取纱线文本坐标, 生成三维列表
    # 10000， 0.， 0.， 100.

    yarnCoordsA= []
    for i in range(yarnNum):
        coordFileName = coordFilePath + 'yarnCoord' + str(i) + '.csv'
        f = open(coordFileName, 'r')
        lines = f.readlines()
        coordList = []
        for line in lines:
            temp = line.strip().split(',')
            coordList.append([float(temp[1]), float(temp[2]), float(temp[3])])
        yarnCoordsA.append(coordList)
        f.close()
    return yarnCoordsA

def yarnCoordsSection(yarnCoordsA, sectPNF, firstSectionPoint, searchHeight, sectionStep, sectionNumExt):
    '''
    1、传入纱线坐标组合矩阵,
    2、传入截面法向sectionPlaneNormalFlag，0-x, 1- y, 2-z, sectPNF
    3、截面点坐标FirstSectionPoint array， 分隔的距离sectionStep
    3、把同一个截面上的坐标放入二维矩阵中， 矩阵组合形成三维矩阵
    4、numOfSection 为周期数目
    '''
    yarnNum = len(yarnCoordsA)  # 纱线根数

    # 纱线与若干个平行平面的交点存储在三维列表中，第1维代表截面
    crossPointListA = []
    FLAG = True  #
    sectionNum = 0  # 截面编号
    if sectPNF == 0:  # x方向
        planeNormal = np.array(([1, 0, 0]))
    elif sectPNF == 1:  # y方向
        planeNormal = np.array(([0, 1, 0]))
    else:  # z方向
        planeNormal = np.array([0, 0, 1])
    pair_bt_reshape = np.array([])
    pair_tp_reshape = np.array([])
    d = {}  #纱线与平面的交点写入字典d 中， 方便后续进行纱线离散
    for i in range(yarnNum):
        d['yarn' + str(i)] = []

    errorList = []  # 用于存放误差
    actualSearchNum = int(searchHeight/sectionStep) + 2 * sectionNumExt
    pair_bt_array = np.array([])
    pair_tp_array = np.array([])
    # 底面 截面下-z方向延伸 sectionNumExt 个截面, 使得截取的长度大于一个周期
    # sectionNumExt = 5
    firstSectionPoint = firstSectionPoint - sectionNumExt * sectionStep
    while(sectionNum <= actualSearchNum):
        # 计算纱线与截面的交点
        crossPointList = []
        planePoint = firstSectionPoint + sectionNum * sectionStep
        for i in range(yarnNum):   # 外层循环对纱线进行遍历
            yarnPointNum = len(yarnCoordsA[i])   # 每根纱线的节点数目
            for j in range(yarnPointNum - 1):
                p1 = np.asarray(yarnCoordsA[i][j])
                p2 = np.asarray(yarnCoordsA[i][j+1])
                crossPoint, flag = linePaneIntersection(p1, p2, planeNormal, planePoint)
                if flag is True:   # 交点在p1 与p2 之间
                    crossPointList.append(crossPoint)
                    d['yarn' + str(i)].append(crossPoint)
                    #print "交点在p1 与p2 之间", crossPoint
                    break

        if len(crossPointList) == yarnNum:  # 交点数量等于纱线数量， 说明是完整截面
            crossPointListA.append(crossPointList)  # 存放到三维列表中
            # 判断两个截面的节点是否对应， 周期性边界条件
            # 第一个截面
            pair_bt = np.array([])
            pair_tp = np.array([])
            if len(crossPointListA) >= sectionNumExt + 1:
                for i in range(yarnNum):
                    pair_bt = np.append(pair_bt, crossPointListA[sectionNumExt][i])
                # 计算每两点的距离，得到 n * n 的矩阵
                dist = cdist(np.asarray(crossPointListA[sectionNumExt]), np.asarray(crossPointListA[-1]), 'euclidean')
                for i in range(dist.shape[0]):
                    index = np.where(dist[i, :] == np.min(dist[i, :]))
                    pair_tp = np.append(pair_tp, crossPointListA[-1][int(index[0])])
            # 对两对节点进行判断， 是否找到周期性的点
            # 容差epsilon， 如果两个对应点的距离大于 pair_bt pair_up
                epsilon = 0.02
                pair_tp_reshape = pair_tp.reshape(-1, 3)
                pair_bt_reshape = pair_bt.reshape(-1, 3)
                pair_bt_array = np.append(pair_bt_array, pair_bt_reshape)
                pair_tp_array = np.append(pair_tp_array, pair_tp_reshape)
                # 误差
                diff = np.abs(pair_tp_reshape - pair_bt_reshape)
                diff_temp = np.max(diff, axis= 0)
                diff_x = diff_temp[0]
                diff_y = diff_temp[1]
                diff_z = diff_temp[2] - (sectionNum - sectionNumExt)  * sectionStep
                errorList.append(math.sqrt(diff_x**2 + diff_y**2 + diff_z**2))
                print 'sectionNum %d error: %s ' %(sectionNum, errorList[-1])
        sectionNum += 1
    # while 循环结束
    errorArray = - np.asarray(errorList)
    picks, _ = find_peaks(errorArray, height = -0.8, distance = 30) # 查找误差极小值
    plt.plot(errorArray)
    plt.plot(picks, errorArray[picks], 'x')
    plt.show()
    # 将第一个误差极小值返回
    pair_bt_output = pair_bt_array.reshape(-1, yarnNum, 3)[picks[0]]
    pair_tp_output = pair_tp_array.reshape(-1, yarnNum, 3)[picks[0]]

    # 一个周期的纱线坐标， 将d 截断
    d_period = {}

    print picks[1] # 一个周期为0， 两个周期为1

    for i in range(yarnNum):
        d_period['yarn' + str(i)] = d['yarn' + str(i)][:picks[1] + 1 + 2 * sectionNumExt]
    # print errorList
    return pair_bt_output, pair_tp_output, d_period

def linePaneIntersection(p1, p2, planeNormal, planePoint):
    '''
    1、计算空间直线与平面的交点坐标
    2、p1 p2 为两个点的坐标，以array的形式传入
    3、planeNormal 为平面的法向，planePoint 为平面上的一点
    3、返回交点
    p1 = np.array([-1, -1, -1])
    p2 = np.array([1, 1, 1])
    planeNormal = np.array([0,0,1])
    '''
    vector_p1p2 = p2 - p1
    # 平面方程 ax + by + cz + d = 0
    d = - np.dot(planeNormal, planePoint)
    if np.dot(vector_p1p2, planeNormal) == 0:
        #print "直线与平面平行，没有交点"
        return
    n = np.dot(planeNormal, -vector_p1p2)  / (np.dot(planeNormal, p1) +d )
    p = p1 + vector_p1p2 / n
    # 判断交点p 是否在p1, p2 之间
    betweenFlag = False
    if np.linalg.norm(p - p1) <= np.linalg.norm(p2 - p1):
        #print "p点在p1和p2之间"
        betweenFlag = True
    return p, betweenFlag

def sectionCoordEndProcess(newYarnPointD, sectionNumExt):
    '''
    1、传入纱线字典(已经被平面截取)， 最上面节点截面与最下面节点截面相匹配
    '''
    num = len(newYarnPointD)
    # 去除第一个截面和最后一个截面
    sectionBegin = np.array([])
    sectionEnd = np.array([])
    for i in range(num):
        sectionBegin = np.append(sectionBegin, np.asarray(newYarnPointD['yarn' + str(i)][0]))
        sectionEnd = np.append(sectionEnd, np.asarray(newYarnPointD['yarn' + str(i)][-1]))
    #
    sectionBeginReshape = sectionBegin.reshape(-1, 3)
    sectionEndReshape = sectionEnd.reshape(-1, 3)
    zMax = sectionEndReshape[-1][2]
    dist = cdist(sectionBeginReshape, sectionEndReshape, 'euclidean')
    botIndex = []  # 存储纱线对应编号
    topIndex = []
    for i in range(dist.shape[0]):
        index = np.where(dist[i, :] == np.min(dist[i, :]))
        print 'bottom : %d,  top: %d' %(i, int(index[0]))
        botIndex.append(i)
        topIndex.append(int(index[0]))
    if sectionNumExt == 0:
        pitchHeight = newYarnPointD['yarn0'][-1][2] - newYarnPointD['yarn0'][0][2]
        print "底面截面z坐标：", newYarnPointD['yarn0'][0][2]
        print "顶面截面z坐标：", newYarnPointD['yarn0'][-1][2]
    else:
        pitchHeight = newYarnPointD['yarn0'][-sectionNumExt][2] - newYarnPointD['yarn0'][sectionNumExt][2]
        print "底面截面z坐标：", newYarnPointD['yarn0'][sectionNumExt][2]
        print "顶面截面z坐标：", newYarnPointD['yarn0'][-sectionNumExt][2]
    print "一个周期高度: ", pitchHeight

    print np.asarray(newYarnPointD['yarn0'])[:,2]
    return botIndex, topIndex


if __name__ == '__main__':
    yarnNum = 48
    coordFilePath = os.getcwd() + "\\tempFile\\"
    # coordFilePath = os.getcwd() + '\\'
    yarnCoordsA = yarnCoordsRead(yarnNum, coordFilePath)

    sectPNF = 2  # z方向
    firstSectionPoint = np.array([0., 0., 87.73])  # 起始点
    searchHeight = 8.  # 起始点之后查找高度, 预估周期高度
    sectionStep = 0.05   # 步长
    sectionNumExt = 2  # 底面/顶面 截面 z方向延伸 sectionNumExt 个截面, 使得截取的长度大于一个周期， 方便后续离散后切成平面

    rst = yarnCoordsSection(yarnCoordsA, sectPNF, firstSectionPoint, searchHeight, sectionStep, sectionNumExt)
    rst1 = sectionCoordEndProcess(rst[2], sectionNumExt)
    newYarnPointD = rst[2]
    indexBot = rst1[0]  # 纱线对应关系，底部
    indexTop = rst1[1]
    print "底部纱线编号：", indexBot
    print "顶部纱线编号：", indexTop

    # 将底面纱线对应关系写入文本中
    #
    # 将新的纱线节点写入文本中
    for i in range(yarnNum):
        f_write = open(coordFilePath + 'coordForDiscrete' + str(i) + '.csv', 'wb')
        csv_write = csv.writer(f_write)
        for j in range(len(newYarnPointD['yarn' + str(i)])):
            line = newYarnPointD['yarn' + str(i)][j]
            csv_write.writerow(line)
        f_write.close()
