# Supplementary material for: A Methodology to Obtain the Accurate RVEs by a Multiscale Numerical Simulation of the 3D Braiding Process
Source: Polymers (Basel). 2022 Oct 7;14(19):4210. doi: 10.3390/polym14194210 (PMC9572426; doi:10.3390/polym14194210)
Supplement: Supplementary file 1 [file polymers-14-04210-s001.zip › Source codes/linePlaneIntersection.py]

# -*- coding: utf-8 -*-
"""
Created on Thu Oct  7 10:03:24 2021
空间直线与空间平面的交点, 带有坐标变换
@author: zw
"""
import math
import csv
import os
import matplotlib.pyplot as plt
import numpy as np
import sys


import coordTranslate   # 导入坐标变换模块
import yarnSectionDraw  # 导入二维截面获取模块

def GetVector(point1, point2):

    return (point2[0] - point1[0], point2[1] - point1[1], point2[2] - point1[2])
    
def TwoVectorDot(vector1, vector2):
    #计算两个向量点乘乘
    temp = 0.
    for i in range(3):
        temp = temp + vector1[i] * vector2[i]
    return temp   
def TwoVectorCross(vector1, vector2):
    #计算两个向量的叉积
    x1 = vector1[0]
    y1 = vector1[1]
    z1 = vector1[2]
    x2 = vector2[0]
    y2 = vector2[1]
    z2 = vector2[2]
    return (y1*z2 - y2*z1, -(x1*z2-x2*z1), x1*y2-x2*y1)
def Normalization(vector):
    #将向量单位化
    mag = math.sqrt(vector[0]**2 + vector[1]**2 + vector[2]**2)
    return (vector[0]/mag, vector[1]/mag, vector[2]/mag)

def DistanceTwoPoint(p1, p2):
    """
    计算两个点的距离
    """
    return math.sqrt((p2[0] - p1[0])**2 + (p2[1] - p1[1])**2 + (p2[2] - p1[2])**2)
def Magnitude(Vector):
    return math.sqrt(Vector[0]**2 + Vector[1]**2 + Vector[2]**2)
    

def linePaneIntersection(p1, p2, planeNormal, planePoint):
    '''
    1、计算空间直线与平面的交点坐标
    2、p1 p2 为两个点的坐标，以array的形式传入
    3、planeNormal 为平面的法向，planePoint 为平面上的一点
    3、返回交点
    p1 = np.array([-1, -1, -1])
    p2 = np.array([1, 1, 1])
    planeNormal = np.array([0,0,1])
    '''
    vector_p1p2 = p2 - p1
    # 平面方程 ax + by + cz + d = 0
    d = - np.dot(planeNormal, planePoint)
    if np.dot(vector_p1p2, planeNormal) == 0:
        print "直线与平面平行，没有交点"
        return
    # 判断P1 P2点是否在平面上
    if np.dot(p1, planeNormal) + d == 0:
        # print 'p1 在平面上'
        betweenFlag = True
        return p1, betweenFlag
    elif np.dot(p2, planeNormal) + d == 0:
        # print 'p2 在平面上平面上'
        betweenFlag = True
        return p2, betweenFlag
    else:
        n = np.dot(planeNormal, -vector_p1p2)  / (np.dot(planeNormal, p1) + d )
        p = p1 + vector_p1p2 / n
        # 判断交点p 是否在p1, p2 之间
        betweenFlag = False
        if np.linalg.norm(p - p1) <= np.linalg.norm(p2 - p1):
            #print "p点在p1和p2之间"
            betweenFlag = True
        return p, betweenFlag


def ReadCoordsFromCSV(inputFile):
    """
    读入csv文件的坐标并写入列表中
    """
    f = open(inputFile, 'r')
    csv_reader = csv.reader(f)
    i = 0  #索引
    coordList = []
    for line in csv_reader:
        temp = []
        temp.append(i)
        temp.append(tuple((float(line[1]), float(line[2]), float(line[3]))))
        coordList.append(temp)
        i += 1
    # 选择输出若干个界面
    count = len(coordList)
    num = 40  # 截面个数
    indexList = range(0, count, int(count / num))
    # indexList.insert(1, 1)    # 第1个截面
    # indexList.append(count - 2)  # 倒数第二个截面
   # if (count - 1) % num != 0:
    #    indexList.append(count - 1)

    newData = []
    for j in indexList:
        newData.append(coordList[j])
    return newData

##########################################################################
def linePlaneIntersection_new(arg1):
    # 将所有纱线放入coordDict中
    subYarnNum = 61
    circleRadius = 0.05555
    coordDict = {}
    cwd = os.getcwd()
    for i in range(subYarnNum):
        coordFileName = cwd + '\\tempFile\\' + 'yarnCoord' + str(i) + '.csv'
        coordDict["subYarn" + str(i)] = ReadCoordsFromCSV(coordFileName)

    # 中心纱线是第0条, 如果离散为19根 局部坐标系下X方向为第7根
    nodesNumOfCenterLine = len(coordDict['subYarn0'])  # 中心纱线节点数目
    print '总的截面数：', nodesNumOfCenterLine
    sectionPointDict = {}  # 各个纱线与截面的交点存放到字典sectionPointDict中

    for i in range(nodesNumOfCenterLine):
        # 外层循环对 中心线节点，求法向平面
        # 法向方向
        if i == nodesNumOfCenterLine - 1:  # 最后一个平面
            vectorOfPlane = Normalization(GetVector(coordDict['subYarn0'][i][1], coordDict['subYarn0'][i-1][1]))
        else:
            vectorOfPlane = Normalization(GetVector(coordDict['subYarn0'][i][1], coordDict['subYarn0'][i+1][1]))

        centerPointOfPlane = coordDict['subYarn0'][i][1]
        tempList = []
        tempList.append(centerPointOfPlane)  # 截面中心放入列表中
        for j in range(1, subYarnNum):
            # 内层循环求其他纱线的投影
            # 从i 个点展开搜索， i+1 , i+2, i+3  .... i-1, i-2, i-3...
            Flag=True
            while Flag:
                # 向前查找
                for k in range(max(0, i - 10), min(i + 10, nodesNumOfCenterLine), 1):
                    p1=np.asarray(coordDict['subYarn' + str(j)][k][1])
                    if k < nodesNumOfCenterLine - 1:
                        p2=np.asarray(coordDict['subYarn' + str(j)][k + 1][1])
                    else:
                        p2=np.asarray(coordDict['subYarn' + str(j)][k - 1][1])
                    result=linePaneIntersection(p1, p2, vectorOfPlane , centerPointOfPlane)
                    if result is None:
                        continue
                    elif result[1] is True:
                        tempList.append(result[0])
                        # print i, j, m,  result[0]
                        break
                Flag=False
            sectionPointDict['section' + str(i)]=tempList


    # 对每个截面相交的点数进行判断， 如果点数少于纱线个数，则该掉改平面
    sectionDel = []
    for i in range(len(sectionPointDict)):
        if len(sectionPointDict["section" + str(i)]) < subYarnNum:
            # print "交点数少于subYarn数目"
            print "截面不完整的编号：", i, '交点数目：', len(sectionPointDict["section" + str(i)])
            del sectionPointDict["section" + str(i)]
            sectionDel.append(i)

    wholeSectionIndex = []
    for i in range(nodesNumOfCenterLine):  # 最上一个截面去掉了
        if i in sectionDel:
            continue
        else:
            wholeSectionIndex.append(i)

    # 坐标变换, 将xy平面的点反变换到空间位置上
    # 用字典yarnSectionSurround 存储截面包络曲线坐标
    yarnSectionRoundDict = {}
    # 用字典sectionPointXYplane 存储空间坐标投影到xy 平面上的坐标
    sectionPointXYplane = {}
    for i in range(len(wholeSectionIndex)):
        sectionKey = "section" + str(wholeSectionIndex[i])
        sectionPoint = sectionPointDict[sectionKey]
        # 输出空间坐标
        space_x = []
        space_y = []
        space_z = []
        for k in range(len(sectionPoint)):
            space_x.append(sectionPoint[k][0])
            space_y.append(sectionPoint[k][1])
            space_z.append(sectionPoint[k][2])
        # print "space circle_x:"
        # print space_x
        # print "space circle_y:"
        # print space_y
        # print "space circle_z:"
        # print space_z

        # 初始三个点
        originalP1 = sectionPointDict[sectionKey][0]
        originalP2 = sectionPointDict[sectionKey][-1]  # 截面平面一点
        if i < len(wholeSectionIndex) - 1:  # 第一个截面和最后一个截面的方向均为z方向
            originalP_normal=sectionPointDict["section" + str(wholeSectionIndex[i + 1])][0]
            vector=Normalization(GetVector(originalP1, originalP_normal))
        else:
            originalP_normal=sectionPointDict["section" + str(wholeSectionIndex[i - 1])][0]
            vector=Normalization(GetVector(originalP_normal, originalP1))


        distanceOfOriginalP1P2 = Magnitude(GetVector(originalP1, originalP2))
        originalP3 = (originalP1[0] + vector[0], originalP1[1] + vector[1], originalP1[2] + vector[2])

        originalPoint_list =[originalP1, originalP2, originalP3]

        # 平面上三个点
        newP1 = (0., 0., 0.)
        newP2 = (0., distanceOfOriginalP1P2, 0.)
        newP3 = (0., 0., 1.)
        newPoint_list =[newP1, newP2, newP3]

        for i in range(subYarnNum):
            nodesCoord_list_new = coordTranslate.ThreePointsPosition(originalPoint_list, newPoint_list, sectionPoint)
        # 将投影到xy平面的坐标写入到sectionPointXYplane 字典中
        sectionPointXYplane[sectionKey] = nodesCoord_list_new
        # print nodesCoord_list_new
        # 计算在XY平面的包络
        # 读取 小圆的圆心坐标
        #circleRadius = 0.05555
        smallCircleCerterList = nodesCoord_list_new

        # 将坐标分别放入列表 x_coord_smallCircle, y_coord_smallCircle
        x_coord_smallCircle = []
        y_coord_smallCircle = []

        for i in range(subYarnNum):
            x_coord_temp = smallCircleCerterList[i][0]
            y_coord_temp = smallCircleCerterList[i][1]
            x_coord_smallCircle.append(x_coord_temp)
            y_coord_smallCircle.append(y_coord_temp)
            # yarnSectionDraw.drawCircle(x_coord_temp, y_coord_temp, circleRadius, 'r')  #绘制
        # print 'x_coord_smallCircle:'
        # print x_coord_smallCircle
        # print 'y_coord_smallCircle:'
        # print y_coord_smallCircle
        # 绘制原点
        #plt.plot(0, 0, 'ob')
        rst1 = yarnSectionDraw.YarnSectionDraw(x_coord_smallCircle, y_coord_smallCircle, circleRadius, subYarnNum)
        # 将XY平面的坐标变换到原始位置上。 rst1[1]为xy平面上x的坐标， rst1[2] 为y的坐标
        # 将rst1 中的x y z（z=0）组合成元组 coordsXYPlane
        coordsXYPlaneSurround = []
        for i in range(len(rst1[0]) - 1): # 最后一个重复的点去掉
            temp = ((rst1[0][i], rst1[1][i], 0.))
            coordsXYPlaneSurround.append(temp)
        # 再次调用坐标变换函数， 将xy平面的包络线 变换到原始空间位置
        rst2 = coordTranslate.ThreePointsPosition(newPoint_list, originalPoint_list, coordsXYPlaneSurround)
        yarnSectionRoundDict[sectionKey] = rst2  # 截面包络点放到字典yarnSectionRoundDict中

    # 将每个截面包络点坐标写到文件sectionRoundCoord.txt
    # for i in range(yarnCount):
    # coordList = readCsvFile('sectionRoundCoord' + str(i) + '.csv')
    # splineDraw(coordList, hsf, myBody, myHBody, myPart)
    # myPart.Update()
    # print '-----yarn' + str(i) + ' has been drawn!-----'
    f_section = open("sectionRoundCoord" + str(arg1) + ".csv", 'wb')
    f_section.write("StartLoft\n")
    for i in wholeSectionIndex:
        f_section.write("StartCurve\n")
        for j in range(len(yarnSectionRoundDict["section" + str(i)])):
            temp = yarnSectionRoundDict["section" + str(i)]
            line2 = str(temp[j])[1:-1] + '\n'
            f_section.write(line2)
        f_section.write("EndCurve\n")
    f_section.write("EndLoft\n")
    f_section.write("End")
    f_section.close()

if __name__ == '__main__':
    arg1=sys.argv[1]
    linePlaneIntersection_new(arg1)
