# Supplementary material for: A Methodology to Obtain the Accurate RVEs by a Multiscale Numerical Simulation of the 3D Braiding Process
Source: Polymers (Basel). 2022 Oct 7;14(19):4210. doi: 10.3390/polym14194210 (PMC9572426; doi:10.3390/polym14194210)
Supplement: Supplementary file 1 [file polymers-14-04210-s001.zip › Source codes/odbAveStress.py]

# -*- coding: utf-8 -*-
"""
Created on Sun Feb  6 14:05:23 2022

@author: zw
"""
# 计算平均应力

from odbAccess import *

odb = openOdb(path = 'rodElement_frac0d2.odb')
frames = odb.steps.values()[-1].frames
myAssembly = odb.rootAssembly


framesCount = len(odb.steps.values()[-1].frames)
aveS11 = []

# 计算每一帧的平均值
for k in range(framesCount):
    field = frames[k].fieldOutputs['S']
    ## myRegion = myAssembly.instances['PART-1-1'].elementSets['YARN0']
    myRegion = myAssembly.instances['PART-1-1']
    myField = field.getSubset(region = myRegion)
      
    s = 0
    for val in myField.values:
        s = s + val
        
    ave = s / len(myField.values)
    
    print "应力分量   总应力   平均应力"
    labels = field.componentLabels
    for i in range(len(labels)):
        print "%s    %5.3e    %6.3e" %(labels[i], s.data[i], ave.data[i])
    aveS11.append(ave.data[0])

print "平均应力："
print aveS11
