# Supplementary material for: A Methodology to Obtain the Accurate RVEs by a Multiscale Numerical Simulation of the 3D Braiding Process
Source: Polymers (Basel). 2022 Oct 7;14(19):4210. doi: 10.3390/polym14194210 (PMC9572426; doi:10.3390/polym14194210)
Supplement: Supplementary file 1 [file polymers-14-04210-s001.zip › Source codes/subyarn_discritization.py]

# -*- coding: utf-8 -*-
"""
Spyder Editor

This is a temporary script file.
"""
import numpy as np
import matplotlib.pyplot as plt
import random
#1+6+12+18+24
#19 37 61

def drawCircle(centerOfCircleX, centerOfCircleY, Radius, col):
    import numpy as np
    import matplotlib.pyplot as plt
    
    theta = np.linspace(0, 2*np.pi, 200)
    x = Radius*np.cos(theta) + centerOfCircleX
    y = Radius*np.sin(theta) + centerOfCircleY
    plt.plot(x, y, color= col , linewidth=2)
#    ax.xaxis.set_major_locator(plt.NullLocator()) # 删除x轴刻度，如需显示x轴刻度注释该行代码即可。
#    ax.yaxis.set_major_locator(plt.NullLocator()) # 删除y轴刻度，如需显示y轴刻度注释该行代码即可。
    plt.axis("equal")

def hypermeshCreateTempNodes(nodeCoord):
    temp = "*createnode " + str(nodeCoord[0]) + ' ' + str(nodeCoord[1])+' ' + str(nodeCoord[2]) +'  0 0 0'
    print temp
    
def drawLayer(count, initR, subyarnRadius):
    layerCount = [6, 12, 18, 24, 31]
    amp = (layerCount.index(count) + 1) * 2
    for i in range(count):               
        centerOfCircleX = amp * initR*np.cos(i * 2.0*np.pi/count)
        centerOfCircleY = amp *initR*np.sin(i * 2.0*np.pi/count)
        myList.append((centerOfCircleX, centerOfCircleY))
        
        x_list.append(centerOfCircleX)
        y_list.append(centerOfCircleY)
        #drawCircle(centerOfCircleX, centerOfCircleY, subyarnRadius, 'g')
    return
    
##################################################
def discritedMain(yarnRadius, vf, count):
    # 19 37 61 92
    # 1 + 6 + 12 + 18 +24
    # yarnRadius = 0.5  # 半径
    # vf = 0.6   # 纤维体积分数
    # count = 19 # 纱线数目
    subyarnRadius = ( yarnRadius ** 2/ count * vf)**0.5
    
    # 0点的圆
    # drawCircle(0., 0., subyarnRadius, 'g')
    global myList, outputList, x_list, y_list
    myList = []
    myList.append((0,0))
    outputList =[]
    x_list = []
    y_list = []
    
    wholeCountList = [1, 7, 19, 37, 61, 92]
    layerCount = wholeCountList.index(count)
    CarrierCountInLayer = [6, 12, 18, 24, 31]
    
    initR = yarnRadius / (layerCount * 2 + 1)
    # 绘制初始位置
    for i in range(layerCount):
        drawLayer(CarrierCountInLayer[i], initR, subyarnRadius)
    #drawCircle(0,0,0.5, 'r')  
    
    # 扰动
    newList = []
    # 圆形位置
    factor = layerCount * 1.5
    noiseX_0 = (random.random() * 2. - 1.) * subyarnRadius/factor
    noiseY_0 = (random.random() * 2. - 1.) * subyarnRadius/factor
    newList.append((noiseX_0, noiseY_0))
    
    for i in range(1, count):
        FLAG = True
        
        while FLAG:
            
            noiseX = (random.random() * 2. - 1.) * subyarnRadius/factor
            noiseY = (random.random() * 2. - 1.) * subyarnRadius/factor
            newX = myList[i][0] + noiseX
            newY = myList[i][1] + noiseY
            
            for k in range(len(newList)): # 和已经随机的圆做相交判断
                distance = ((newX - newList[k][0])**2. + (newY - newList[k][1])**2.)**0.5
                distance2 = (newX ** 2 + newY ** 2) ** 0.5            
                if distance < 2 * subyarnRadius or distance2 > yarnRadius - subyarnRadius:
                    break
                if k == len(newList) - 1:
                    FLAG = False
                    newList.append((newX, newY))
    
    plt.figure()
    plt.show()
    for k in newList:
        drawCircle(k[0], k[1], subyarnRadius, 'b')
        outputList.append((k[0], k[1],1.))
    drawCircle(0., 0., yarnRadius, 'r')
    
    #for i in range(count):
    #    hypermeshCreateTempNodes(outputList[i])
    return outputList

if __name__ == "__main__":
    yarnRadius = 0.5  # 半径
    vf = 0.65   # 纤维体积分数
    count = 19 # 纱线数目
    discritedMain(yarnRadius, vf, count)
        
    
    
    
    
    
    
    
    
