# Supplementary material for: A Methodology to Obtain the Accurate RVEs by a Multiscale Numerical Simulation of the 3D Braiding Process
Source: Polymers (Basel). 2022 Oct 7;14(19):4210. doi: 10.3390/polym14194210 (PMC9572426; doi:10.3390/polym14194210)
Supplement: Supplementary file 1 [file polymers-14-04210-s001.zip › Source codes/yarnCoordGet.py]

# -*- coding: utf-8 -*-
# 纱线提取程序
# 输入每根纱线的一个单元编号，即可输出整根纱线的坐标，并按顺序排列
# 
# 2021年10月27日  修正质量单元只有一个节点不能运行 的bug
import os

from odbAccess import *
from abaqusConstants import *
import csv
import numpy as np
import random

def yarnNodesSetFind(startElem_label, elemList, num, myInstance):
    # 杆单元开始单元编号，两个节点的编号
    # 1 startElem_label 为开始查找的编号
    # 2 elemList 为模型中所有单元的列表
    # 3 num 为单元数量
    # 4 myInstance 
    #单元编号 与 单元列表elemList 不同
    indexStart = 0
    for k in range(num):
        if myInstance.elements[k].label == startElem_label:
            indexStart = k
            print k
            break
    eleListTemp =  elemList
    startElem_connect = myInstance.elements[indexStart].connectivity
    startElem_node1 = myInstance.elements[indexStart].connectivity[0]
    startElem_node2 = myInstance.elements[indexStart].connectivity[1]
    startNode = [startElem_node1, startElem_node2]
    sortList = []
    sortList.append(startElem_node1)
    sortList.append(startElem_node2)
    # find the nodes order in a line  查找一根纱线中的单元，并把节点号按照顺序放到sortList
    FLAG = True
    while FLAG:
        #如果eleListTemp中的元素全部被找完，这结束
        if len(eleListTemp) == 0:
            FLAG = False
        for i in range(len(eleListTemp)):
            #print 'eleListTemp num :  ', len(eleListTemp)
            #查找的单元为起始单元
            if (startNode[0] in eleListTemp[i]) and (startNode[1] in eleListTemp[i]):
                del eleListTemp[i]
                break
            # 向后查找
            if sortList[-1] == eleListTemp[i][0]:
                sortList.append(eleListTemp[i][1])
                del eleListTemp[i]
                break
            if sortList[-1] == eleListTemp[i][1]:
                sortList.append(eleListTemp[i][0])
                del eleListTemp[i]
                break
             # 向前查找
            if sortList[0] == eleListTemp[i][0]:
                sortList.insert(0, eleListTemp[i][1])
                #print 'aaaa', eleListTemp[i]
                del eleListTemp[i]
                break
            if sortList[0] == eleListTemp[i][1]:
                sortList.insert(0, eleListTemp[i][0])
                del eleListTemp[i]
                #print 'bbbb', eleListTemp[i]
                break
            if i == (len(eleListTemp) -1): #这个纱线已经找完
                print ' yarn nodes have been found all!'
                FLAG = False


    #print 'The nodes order'
    #print sortList
    return sortList


def coordsOutput(myFrame, sortList, csvName):
    # 目的：输出点集的坐标
    # 输入：1 帧数 lastFrame, 2 点集列表 sortList, 3、输出csv文件的文件名'**.csv '
    # 必须输出COORD
    fieldOutput_coord = myFrame.fieldOutputs['COORD']
    # Create node set, containing the sortList node 
    randomNum = random.randint(0, 100000)
    yarnNodeSet = myAssembly.NodeSetFromNodeLabels(name = (csvName[:-4] + str(randomNum) + '_set'), nodeLabels = (('PART-1-1', tuple(sortList)), ))
    myRegion = myAssembly.nodeSets[(csvName[:-4] + str(randomNum) + '_set')]
    coordsVaules = fieldOutput_coord.getSubset(region = myRegion).values

    #write the node coordinate to a file
    f_write = open(csvName, 'wb')
    csv_writer = csv.writer(f_write)
    numOfNode = len(sortList)
    # 按照sortList节点的顺序输出坐标
    for i in range(numOfNode):
        for v in coordsVaules:
            if v.nodeLabel == sortList[i]:
                tempList = []
                tempList.append(v.nodeLabel)
                tempList.append(v.data[0])
                tempList.append(v.data[1])
                tempList.append(v.data[2])
                #print tempList
                csv_writer.writerow(tempList)
                break
    f_write.close()
##########################################################
odb = openOdb('fix_final.odb', readOnly=False)
myAssembly = odb.rootAssembly
myInstance = myAssembly.instances['PART-1-1']
lastStep = odb.steps[odb.steps.keys()[-1]]
lastFrame = lastStep.frames[-1]

cwd = os.getcwd()
# 所有的单元放到elemList 
numOfElem = len(myInstance.elements)
elemList = []
for i in range(numOfElem):
    if len(myInstance.elements[i].connectivity) == 1:
        continue
    else:
        elemList.append(myInstance.elements[i].connectivity)
# print 'The elements connectivity list is as follows:'
# print elemList

# 纱线数目
numOfYarns = 48
# 每条纱线端部（起始）单元节点编号写入列表中
# yarnNumber = 2
# startList = np.array([171, 855, 1026, 1197, 342, 513, 684, 2394, 2565, 2736, 2907, 3078, 3249, 1368,
#               1539, 1710, 1881, 2052, 2223])
# yarnStartElemLabel = (startList + yarnNumber * 100000).tolist()
yarnStartElemLabel = []
for i in range(1, 49):
    temp = i * 10000 + 1
    yarnStartElemLabel.append(temp)


for i in range(numOfYarns):
    sortList = yarnNodesSetFind(yarnStartElemLabel[i], elemList, numOfElem, myInstance)
    # print sortList
    coordsOutput(lastFrame, sortList, 'yarnCoord' + str(i) + '.csv')
