# Supplementary material for: A Methodology to Obtain the Accurate RVEs by a Multiscale Numerical Simulation of the 3D Braiding Process
Source: Polymers (Basel). 2022 Oct 7;14(19):4210. doi: 10.3390/polym14194210 (PMC9572426; doi:10.3390/polym14194210)
Supplement: Supplementary file 1 [file polymers-14-04210-s001.zip › Source codes/yarnDiscrete_twist.py]

# -*- coding: utf-8 -*-
"""
Created on Mon Sep  6 15:04:25 2021
纱线离散程序
一次离散多条纱线
纱线可以加捻
效率需要提高
更新离散平面的方向为 前后三个节点的角平均线, 调试好bug
@author: zw
"""
import sympy as sp
import math
import numpy as np
import sys
import csv
import time
import matplotlib.pyplot as plt
from scipy import interpolate
from mpl_toolkits import mplot3d
import os
import subyarn_discritization
import random

#c1 c2 的向量
def GetVector(point1, point2):
    
    return(point2[0] - point1[0], point2[1] - point1[1], point2[2] - point1[2])
    
def TwoVectorDot(vector1, vector2):
    #计算两个向量点乘乘
    temp = 0.
    for i in range(3):
        temp = temp + vector1[i] * vector2[i]
    return temp

def TwoVectorPlus(vect1, vect2):
    # 两个向量相加
    return (vect1[0] + vect2[0], vect1[1] + vect2[1], vect1[2] + vect2[2])

def TwoVectorCross(vector1, vector2):
    #计算两个向量的叉积
    x1 = vector1[0]
    y1 = vector1[1]
    z1 = vector1[2]
    x2 = vector2[0]
    y2 = vector2[1]
    z2 = vector2[2]
    return (y1*z2 - y2*z1, -(x1*z2-x2*z1), x1*y2-x2*y1)
def Normalization(vector):
    #将向量单位化
    mag = math.sqrt(vector[0]**2 + vector[1]**2 + vector[2]**2)
    return (vector[0]/mag, vector[1]/mag, vector[2]/mag)

def ReverseVector(vector):
    return (-vector[0], -vector[1], -vector[2])

def isParallelOf2Vector(vector1, vector2):
    #判断两个向量是否平行
    temp = TwoVectorCross(vector1, vector2)
    if (temp[0]**2 + temp[1]**2 + temp[2]**2 == 0.):
        return True

def vectorRotate(theta, rotateDirection):
    ''' 计算旋转矩阵'''
    n1 = rotateDirection[0]
    n2 = rotateDirection[1]
    n3 = rotateDirection[2]
    # 计算旋转矩阵
    m11 = n1**2*(1-math.cos(theta)) + math.cos(theta)
    m12 = n1*n2*(1-math.cos(theta)) - n3*math.sin(theta)
    m13 = n1*n3*(1-math.cos(theta)) + n2*math.sin(theta)
    m21 = n1*n2*(1-math.cos(theta)) + n3*math.sin(theta)
    m22 = n2**2*(1-math.cos(theta)) + math.cos(theta)
    m23 = n2*n3*(1-math.cos(theta)) - n1*math.sin(theta)
    m31 = n1*n3*(1-math.cos(theta)) - n2*math.sin(theta)
    m32 = n2*n3*(1-math.cos(theta)) + n1*math.sin(theta)
    m33 = n3**2*(1-math.cos(theta)) + math.cos(theta)
    
    transformM = [[m11, m12, m13],
                  [m21, m22, m23],
                  [m31, m32, m33]]
    return transformM        
    
def SectionPointN0(CircleCerter_c1, CircleCerter_c2, radius):
    #根据一个点和法向，求对应元的坐标。
    #CircleCerter_c1 = coordOfCenter[0]
    #CircleCerter_c2 = coordOfCenter[1]    
    #radius = 2
    x = sp.Symbol('x')
    y = sp.Symbol('y')
    z = sp.Symbol('z')
    circlePoint = tuple((x, y, z))
    formula = []  #存储方程
    formula1 = (x - CircleCerter_c1[0])**2 + (y - CircleCerter_c1[1])**2 + \
                    (z - CircleCerter_c1[2])**2 - radius**2
    
    formula2 = TwoVectorDot(GetVector(CircleCerter_c1 ,circlePoint), GetVector(CircleCerter_c1, CircleCerter_c2))
    
    formula3 = TwoVectorDot((0, 1., 0.), GetVector(CircleCerter_c1, circlePoint))
    
    formula.append(formula1)
    formula.append(formula2)
    formula.append(formula3)

    solved_value=sp.solve(formula, [x,y,z])
    #print solved_value
    return solved_value[1]
    
def SectionPointNi(coordOfCenter, coordOfNi_list, i, radius, twist):
    #计算Ni的坐标，已知向量CiCi+1,向量Ci-1Ci, Ni-1的坐标
    #Ni-1Ni 平行于Ci-1Ci, 于Ci 所在圆平面的交点
    #Ni 的坐标放入coordOfNi 列表中
    #radius 为初始圆的半径
    #向量Ci-1Ci
    vector_CileftCi = GetVector(coordOfCenter[i-1], coordOfCenter[i])
    #向量CiCi+1, 如果i = len(coordOfNi_list), 最后一个点， 方向与向量Ci-1Ci相同
    if i < len(coordOfCenter)-1:
        vector_CiCiright = GetVector(coordOfCenter[i], coordOfCenter[i+1])
    else:
        vector_CiCiright = vector_CileftCi
    #N1的坐标
    x = sp.Symbol('x')
    y = sp.Symbol('y')
    z = sp.Symbol('z')
    NiPoint = tuple((x, y, z))
    formula = []  #存储方程
    # formula1 为以Ci为圆心， CiCi+1 为法向的平面, 垂直
    # 更改bug, CiCi+1 不为法线， Ni 的平面为∠Ci-1CiCi+1 的角平分线
    #
    vect_CiCiLeft = ReverseVector(vector_CileftCi)
    vect_CiCiRight = vector_CiCiright
    direction_CiPlane=None
    if isParallelOf2Vector(vect_CiCiLeft, vect_CiCiRight):
        # vect_CiLeftCi 与 vect_CiCiRight 共线
        direction_CiPlane=Normalization(vect_CiCiRight)
        # print "平行"
    else:  # 不共线， 求角平分线
        v11=Normalization(TwoVectorPlus(Normalization(vect_CiCiLeft), Normalization(vect_CiCiRight)))
        v22=Normalization(TwoVectorCross(vect_CiCiLeft, vect_CiCiRight))
        direction_CiPlane=Normalization(TwoVectorCross(v22, v11))
        # print TwoVectorDot(v22, direction_CiPlane)

    formula1 = TwoVectorDot(GetVector(coordOfCenter[i], NiPoint), direction_CiPlane)
    
    # formula2 向量Ni-1Ni 与向量Ci-1Ci 平行， 平行
    formula2 = TwoVectorCross(GetVector(coordOfNi_list[i-1], NiPoint), vector_CileftCi)
    
    formula2_1 = formula2[0]
    formula2_2 = formula2[1]
   #三个方程中只有两个是独立的
    formula.append(formula1)
    formula.append(formula2_1)
    formula.append(formula2_2)
    #print 'formula1:', formula1
    #print 'formula2:', formula2
    solved_value=sp.solve(formula, [x,y,z])
    #返回Ni的坐标    
    coordOfNi = tuple((solved_value[x], solved_value[y], solved_value[z]))

    #print 'N%s:' %i, coordOfNi
    # coordOfNi_list.append(coordOfNi) #将Ni加入列表中
    # 计算CiNi 与圆的交点Mi
    #算法为， 圆心Ci 沿着向量CiNi 的方向平移距离圆的半径的距离
    vector_CiNi = GetVector(coordOfCenter[i], coordOfNi)
    coordOfMi = PointMoveAlongVector(coordOfCenter[i], vector_CiNi, radius)
    # 返回交点
    #print 'M%s:' %i, coordOfMi
    #如果纱线存在加捻，则Ni 需要绕CiCi+1 旋转一个角度theta
    #twist 为捻度，单位 twist/m
    # theta = Ci-1Ci * twist
    theta = Magnitude(vector_CileftCi) * twist * math.pi*2. / 1000.
    rotateDirection = Normalization(vector_CiCiright)
    transformM = vectorRotate(theta, rotateDirection)
    newCoordOfNi = CoordTransform(transformM, coordOfCenter[i], coordOfMi)
    return newCoordOfNi
    
def PointMoveAlongVector(pointCoord, vector, distance):
    #一个点pointCoord沿着向量vector平移距离distance, 返回平移后点的坐标    
    #先将vector单位化
    vectorAfterNormal = Normalization(vector)
    x = pointCoord[0] + distance * vectorAfterNormal[0]
    y = pointCoord[1] + distance * vectorAfterNormal[1]
    z = pointCoord[2] + distance * vectorAfterNormal[2]
    #返回平移后的坐标
    return tuple((x, y, z))

def SectionPointVi(coordOfNi_list, coordOfCenter, i):
    #计算Vi点坐标, 向量 C1N1 绕中心点coordOfCenter[i]， 方向为CiCi+1 旋转90度
    # i 为第i个圆， 0 1 2
    #返回Vi的坐标
    vector_C1N1_normal = Normalization(GetVector(coordOfNi_list[i], coordOfCenter[i]))
    if i < len(coordOfCenter)-1:
        vector_C1C2_normal = Normalization(GetVector(coordOfCenter[i], coordOfCenter[i+1]))
    else:
        vector_C1C2_normal = Normalization(GetVector(coordOfCenter[i-1], coordOfCenter[i]))
    vector_C1V1_normal = Normalization(TwoVectorCross(vector_C1C2_normal, vector_C1N1_normal))
    coordOfV1 = (coordOfCenter[i][0] + radius * vector_C1V1_normal[0], coordOfCenter[i][1] + radius * vector_C1V1_normal[1], 
             coordOfCenter[i][2] + radius * vector_C1V1_normal[2])
    return coordOfV1

def SectionPointWi(coordOfCenter, coordOfNi_list, coordOfVi_list, i, radius):
    # 计算向量NiCi 与圆的另一个交点
    # 点Ni点Vi的中点为Pi
    coordOfPi = ((coordOfNi_list[i][0] + coordOfVi_list[i][0])/2., (coordOfNi_list[i][1] + coordOfVi_list[i][1])/2., \
                    (coordOfNi_list[i][2] + coordOfVi_list[i][2])/2.)
    directionVector = Normalization(GetVector(coordOfCenter[i] , coordOfPi))
    coordOfWi = (coordOfCenter[i][0] + radius * directionVector[0], coordOfCenter[i][1] + radius * directionVector[1], 
             coordOfCenter[i][2] + radius *directionVector[2])
    return coordOfWi
def Magnitude(Vector):
    return math.sqrt(Vector[0]**2 + Vector[1]**2 + Vector[2]**2)

def Translate(originalPoint_list, newPoint_list):
    '''
    以P1 P1' 为向量，进行平移
    返回平移后三个点的列表
    '''
    x_move = newPoint_list[0][0] - originalPoint_list[0][0]
    y_move = newPoint_list[0][1] - originalPoint_list[0][1]
    z_move = newPoint_list[0][2] - originalPoint_list[0][2]
    
    afterTranslatePoint_list = []
    afterTranslatePoint_list.append(newPoint_list[0])
    # P2 P3点在平移后
    for i in range(1,3):
        xCoord_pi = originalPoint_list[i][0] + x_move
        yCoord_pi = originalPoint_list[i][1] + y_move
        zCoord_pi = originalPoint_list[i][2] + z_move
        coord_pi = (xCoord_pi, yCoord_pi, zCoord_pi)
        afterTranslatePoint_list.append((coord_pi))
    return afterTranslatePoint_list, [x_move, y_move, z_move]
##############################################################3   
def RotateMatrix(moveList, newPoint_list, times):
    '''
    moveList1 为平移之后的三个点坐标矩阵
    newPoint_list 为目标位置的坐标局长
    times 为旋转Roatate函数调用次数, 第一次 使得p2 点重合，
    第二次调用使得P3点重合, 旋转中心为D1D2
    '''
    
    # 1 计算旋转轴 D1P2M X D1D2   
    if times == 1:
        D1_D2_vector = GetVector(newPoint_list[0], newPoint_list[1])
        D1_P2M_vector = GetVector(newPoint_list[0], moveList[1])
        #两个向量叉乘
        #判断两个向量是否平行
        tempCross = TwoVectorCross(D1_P2M_vector, D1_D2_vector)
        if Magnitude(tempCross) <= 1.0e-4: # 向量的模非常小，判断平行
            n1 = 0.
            n2 = 0.
            n3 = 0.
            theta = 0.
            #print 'The angle is : ', theta
        else:
            normalVector = Normalization(TwoVectorCross(D1_P2M_vector, D1_D2_vector))
            n1 = normalVector[0]
            n2 = normalVector[1]
            n3 = normalVector[2]
            # 两个向量之间的角度
            theta = math.acos(TwoVectorDot(D1_P2M_vector, D1_D2_vector)/
                              Magnitude(D1_P2M_vector)/Magnitude(D1_D2_vector))
            #print 'The angle is : ',  theta
            #print 'n1, n2, n3:' , n1, n2, n3
    # 第一步中P1P2 和D1D2 已经重合， 以D1D2为旋转轴， 旋转角度为三角形D1D2P3 与D1D2D3之间的夹角   
    if times == 2:
        D1_D2_vector = GetVector(newPoint_list[0], newPoint_list[1])
        D1_D3_vector = GetVector(newPoint_list[0], newPoint_list[2])
        D1_P3M_vector = GetVector(newPoint_list[0], moveList[2])
        #
        theta = math.acos(TwoVectorDot(D1_P3M_vector, D1_D3_vector)/Magnitude(D1_P3M_vector)/Magnitude(D1_D3_vector))
        #判断方向
        #D1P3MD3 的方向
        D1P3MD3_direction = TwoVectorCross(D1_D3_vector, D1_P3M_vector)
        temp =  TwoVectorDot(D1P3MD3_direction, D1_D2_vector)/Magnitude(D1P3MD3_direction)/Magnitude(D1_D2_vector)
        #如果面D1P3MD3 与向量D1D2之间的夹角小于90度
        beta = math.acos(round(temp,5))
        if beta <= math.pi/2:
            theta = math.pi*2 - theta
             
        rotateShaftVector = Normalization(D1_D2_vector)
        n1 = rotateShaftVector[0]
        n2 = rotateShaftVector[1]
        n3 = rotateShaftVector[2]
        #print 'The second rotate angle: ', theta/np.pi*180
        #print 'The second rotate direction: ', n1, n2, n3
        
    # 计算旋转矩阵
    m11 = n1**2*(1-math.cos(theta)) + math.cos(theta)
    m12 = n1*n2*(1-math.cos(theta)) - n3*math.sin(theta)
    m13 = n1*n3*(1-math.cos(theta)) + n2*math.sin(theta)
    m21 = n1*n2*(1-math.cos(theta)) + n3*math.sin(theta)
    m22 = n2**2*(1-math.cos(theta)) + math.cos(theta)
    m23 = n2*n3*(1-math.cos(theta)) - n1*math.sin(theta)
    m31 = n1*n3*(1-math.cos(theta)) - n2*math.sin(theta)
    m32 = n2*n3*(1-math.cos(theta)) + n1*math.sin(theta)
    m33 = n3**2*(1-math.cos(theta)) + math.cos(theta)
    
    transformM = [[m11, m12, m13],
                  [m21, m22, m23],
                  [m31, m32, m33]]
    return transformM

def CoordTransform(transformM, coord1, coord2):
    '''
    变换矩阵点乘向量
    返回变换之后的坐标
    '''  
    vector = GetVector(coord1, coord2)
    vector_afterT = np.dot(transformM, vector)
    x_coord = coord1[0] + vector_afterT[0]
    y_coord = coord1[1] + vector_afterT[1]
    z_coord = coord1[2] + vector_afterT[2]
    return (x_coord, y_coord, z_coord)

def ThreePointsPosition(originalPoint_list, newPoint_list, nodesCoord_list):
    '''
    根据3个对应点实现坐标position
    originalP1 = (0.,0.,0.)
    originalP2 = (1.,0.,0.)
    originalP3 = (0.,0.,1.)
    originalPoint_list = []
    newP1 = (1.516, 1.775, 1.039)
    newP2 = (2.405, 2.151, 0.778)
    newP3 = (1.757, 1.877, 2.004)
    newPoint_list = []
    nodesCoord_list 为待平移点的坐标列表
    ''' 
    num = len(nodesCoord_list)     
    # 1 平移之后的坐标放入moveList中， P1 与D1 重合, 平移向量放入moveVector
    moveList1, moveVector = Translate(originalPoint_list, newPoint_list)
    #print moveList1
    # 2 进行一次旋转，似的P2 与 D2 重合
    transFormM1 = RotateMatrix(moveList1, newPoint_list, 1)
    # 计算D2的坐标
    coordOfP2_rotate1 = CoordTransform(transFormM1, newPoint_list[0], moveList1[1])
    coordOfP3_rotate1 = CoordTransform(transFormM1, newPoint_list[0], moveList1[2])
    # 将第一次旋转之后的坐标放入moveList2 中
    moveList2 = [moveList1[0], coordOfP2_rotate1, coordOfP3_rotate1]
    
    # 进行第二次旋转，使得点P3 与D3 重合
    transFormM2 = RotateMatrix(moveList2, newPoint_list, 2)
    coordOfP3_rotate2 = CoordTransform(transFormM2, newPoint_list[0], moveList2[2])
    # 已经计算得到平移向量moveVector, 旋转矩阵transFormM1, transFormM2,
    # 对nodesCoord_list 进行变换
    nodesCoord_list_new = []
    for i in range(num):
        # 1 平移
        x_coord1 = nodesCoord_list[i][0] + moveVector[0]
        y_coord1 = nodesCoord_list[i][1] + moveVector[1]
        z_coord1 = nodesCoord_list[i][2] + moveVector[2]
        tempCoord1 = tuple((x_coord1, y_coord1, z_coord1))
        # 2 第一次旋转
        tempCoord2 = CoordTransform(transFormM1, newPoint_list[0], tempCoord1)
        # 3 第二次旋转
        tempCoord3 = CoordTransform(transFormM2, newPoint_list[0], tempCoord2)
        nodesCoord_list_new.append(tempCoord3)
    # 返回变换之后的坐标
    return nodesCoord_list_new
###################################################################
def Interpolate_3d(x_sample, y_sample, z_sample, u_fine):
    """
    插值方法， 输入样点坐标和u_fine, u_fine = np.linspace(0, 1, 100)
    返回插值后的点 x_fine, y_fine, z_fine
    """
    tck, u = interpolate.splprep([np.array(x_sample, dtype='float64'), np.array(y_sample, dtype='float64'), np.array(z_sample, dtype='float64')], s = 0)
    x_fine, y_fine, z_fine = interpolate.splev(u_fine, tck)
    return x_fine, y_fine, z_fine

def ThreeDplot(x_sample, y_sample, z_sample):
    plt.figure()
    ax = plt.axes(projection='3d')
    ax.plot3D(x_sample, y_sample, z_sample, 'g')

##################################################
def yarnDiscrete(inputFileName, outputFileName, coordOfSectionPoint, radius, twist):
    #coordOfCenter = [(0.0,0.,1.),
    #                 (20.,20.,50.),
    #                 (30.,40.,100.),
    #                 (100.,80., 200.)
    #        ]
    # 打开纱线中心文件，写入coordOfCenter列表中
    f_centerPoint = open(inputFileName, 'r')
    csv_reader = csv.reader(f_centerPoint)
    coordOfCenter = []
    st1 = time.time()
    #对数据进行光滑处理
    x_sample = []
    y_sample = []
    z_sample = []
    for row in csv_reader:
        temp = (float(row[0]), float(row[1]), float(row[2]))
        x_sample.append(float(row[0]))
        y_sample.append(float(row[1]))
        z_sample.append(float(row[2]))
        #coordOfCenter.append(temp)
    #elementSize = 0.05
    numOfInterpolatePoint = int((z_sample[-1] - z_sample[0])/elementSize)
    u_fine = np.linspace(0, 1, numOfInterpolatePoint, endpoint=True)
    x_fine, y_fine, z_fine = Interpolate_3d(x_sample, y_sample, z_sample, u_fine)

    for i in range(len(x_fine)):
#    for i in range(len(x_sample)):
#        temp = (x_sample[i], y_sample[i], z_sample[i])
        temp = (x_fine[i], y_fine[i], z_fine[i])
        coordOfCenter.append(temp)
    f_centerPoint.close()

    # 将圆截面的点插入到coordOfCenter 中第0个元素
    coordOfCenter.insert(0, (0.,0., 1.))
    #球第0个圆的圆心、N点坐标
    coordOfC0 = coordOfCenter[0]
    coordOfN0 = SectionPointN0(coordOfCenter[0], coordOfCenter[1], radius)
    #将N的坐标放入coordOfNi_list中
    coordOfNi_list = []
    coordOfNi_list.append(coordOfN0)
    
    #计算v0的坐标， 将V的坐标放入coordOfVi_list 
    coordOfVi_list = []
    coordOfV0 = SectionPointVi(coordOfNi_list, coordOfCenter, 0)
    coordOfVi_list.append(coordOfV0)
    
    # 计算1-n 中 Ni Vi 的坐标， 存入CoordOfNi_list, CoordOfVi_list
    for i in range(1, len(coordOfCenter)):
        coordOfNi = SectionPointNi(coordOfCenter, coordOfNi_list, i, radius, twist)
        coordOfNi_list.append(coordOfNi)
        coordOfvi = SectionPointVi(coordOfNi_list, coordOfCenter, i)
        coordOfVi_list.append(coordOfvi)
        
    # 计算变换矩阵
    # 变换后的截面坐标分别存入 离散后的细纱线list中
    # 外层循环: 初始截面离散为 len(coordOfSectionPoint) 个点
    # 内存循环： 一个纱中有多少个点 len(coordOfCenter)
    # 离散后的坐标写入文件 coordOfDiscretePoint.txt 中
    st2 = time.time()
    f = open(outputFileName, 'w')
    
    # 初始三个点
    originalP1 = coordOfCenter[0]
    originalP2 = coordOfNi_list[0]
    originalP3 = coordOfVi_list[0]
    originalPoint_list = []
    originalPoint_list.append(originalP1)
    originalPoint_list.append(originalP2)
    originalPoint_list.append(originalP3)
    
    outputCoord_list = []
    for i in range(1, len(coordOfCenter)):             
        newP1 = coordOfCenter[i]
        newP2 = coordOfNi_list[i]
        newP3 = coordOfVi_list[i]
        newPoint_list = []
        newPoint_list.append(newP1)
        newPoint_list.append(newP2)
        newPoint_list.append(newP3)
        nodesCoord_list_new = ThreePointsPosition(originalPoint_list, newPoint_list, coordOfSectionPoint)
        outputCoord_list.append(nodesCoord_list_new)
    # 中心线产生较大曲率， 导致内侧节点干涉， 需要去除
    # outputCoord_list
    for i in range(len(coordOfSectionPoint)):  # 外层 section 中的点遍历
        f.write('line' + str(i) + '\n')
        x_sample1 = []
        y_sample1 = []
        z_sample1 = []
        for j in range(1, len(coordOfCenter)-1):  # 内层  中心节点遍历
            # 对子纱线的相邻点z方向的坐标进行判断， 若果 Zj - Zj-1 > 0.2 * elementSize， 则将该点删除, 每个子纱线节点数不一样
            # 20220401 这种方法造成有的单元很小，有的单元很大
            # 进行插值处理
            if outputCoord_list[j][i][2] - outputCoord_list[j-1][i][2] > elementSize * 0.3:
                x_sample1.append(outputCoord_list[j][i][0])
                y_sample1.append(outputCoord_list[j][i][1])
                z_sample1.append(outputCoord_list[j][i][2])            
            else:
                print "点被删除"

        x_fine1, y_fine1, z_fine1 = Interpolate_3d(x_sample1, y_sample1, z_sample1, u_fine)
        for k in range(numOfInterpolatePoint):        
            temp = str(x_fine1[k]) + '\t' +  str(y_fine1[k]) + '\t' +  str(z_fine1[k]) + '\n'
            f.write(temp)
                                          
    f.close()
    #st3 = time.time()
    #print '程序运行时间： ', st2 - st1        
    #print '程序运行时间： ', st3 - st1
    
#########主程序############################################################
if __name__ == "__main__":
        #初始截面离散坐标  19个点
    # coordOfSectionPoint = [(0.0, 0.0, 1.0),
    #                          (0.2, 0.0, 1.0),
    #                          (0.10000000000000003, 0.17320508075688773, 1.0),
    #                          (-0.09999999999999996, 0.17320508075688776, 1.0),
    #                          (-0.2, 2.4492935982947065e-17, 1.0),
    #                          (-0.10000000000000009, -0.17320508075688767, 1.0),
    #                          (0.10000000000000003, -0.17320508075688773, 1.0),
    #                          (0.4, 0.0, 1.0),
    #                          (0.3464101615137755, 0.19999999999999998, 1.0),
    #                          (0.20000000000000007, 0.34641016151377546, 1.0),
    #                          (2.4492935982947065e-17, 0.4, 1.0),
    #                          (-0.19999999999999993, 0.3464101615137755, 1.0),
    #                          (-0.3464101615137755, 0.19999999999999998, 1.0),
    #                          (-0.4, 4.898587196589413e-17, 1.0),
    #                          (-0.34641016151377557, -0.1999999999999999, 1.0),
    #                          (-0.20000000000000018, -0.34641016151377535, 1.0),
    #                          (-7.347880794884119e-17, -0.4, 1.0),
    #                          (0.20000000000000007, -0.34641016151377546, 1.0),
    #                          (0.34641016151377535, -0.20000000000000018, 1.0)
    #                      ]

    # 纱线半径
    radius = 0.5
    # 纱线根数
    yarnNumber = 48
    # 纱线捻度 55twist/m
    twist = 0.
    
    vf = 0.6   # 纤维体积分数
    count = 61 # 纱线数目   
    # 随机100个截面, 便于后续坐标变换选择
    outputCoord = []
    for i in range(100):
        rst = subyarn_discritization.discritedMain(radius, vf, count)
        outputCoord.append(rst)
    
    
    global elementSize
    elementSize = 0.1
    coordFilePath = os.getcwd() + "\\tempFile\\"
    
    for i in range(yarnNumber):
        seed = random.randint(0, 99)
        inputFileName = coordFilePath + 'coordForDiscrete' + str(i) + '.csv'
        outputFileName = coordFilePath + 'coordOfDiscretePoint' + str(i) + '.txt'
        yarnDiscrete(inputFileName, outputFileName, outputCoord[seed], radius, twist)
        print 'Yarn bundle %s has been writen' %i
