# Supplementary material for: A Methodology to Obtain the Accurate RVEs by a Multiscale Numerical Simulation of the 3D Braiding Process
Source: Polymers (Basel). 2022 Oct 7;14(19):4210. doi: 10.3390/polym14194210 (PMC9572426; doi:10.3390/polym14194210)
Supplement: Supplementary file 1 [file polymers-14-04210-s001.zip › Source codes/yarnSectionDraw.py]

# -*- coding: utf-8 -*-
"""
Created on Fri Aug 13 00:17:09 2021

@author: ZW
"""
import numpy as np
import math
from scipy import interpolate
import matplotlib.pyplot as plt
import copy

# 定义函数，画圆， 输入为 圆心坐标、圆的半径
def drawCircle(centerOfCircleX, centerOfCircleY, Radius, color):

    theta = np.linspace(0, 2*np.pi, 200)
    x = Radius*np.cos(theta) + centerOfCircleX
    y = Radius*np.sin(theta) + centerOfCircleY
    plt.plot(x, y, color=color, linewidth=2)
#    ax.xaxis.set_major_locator(plt.NullLocator()) # 删除x轴刻度，如需显示x轴刻度注释该行代码即可。
#    ax.yaxis.set_major_locator(plt.NullLocator()) # 删除y轴刻度，如需显示y轴刻度注释该行代码即可。
    plt.axis("equal")


def Get_intersections(x0, y0, r0, x1, y1, r1):
    # 判断两个圆是否相交， 
    # 两个圆不相交， 返回 NON INTERSECTION
    # 相切，或者在内部， 返回 INTERSECTION
    # circle 1: (x0, y0), radius r0
    # circle 2: (x1, y1), radius r1

    d = math.sqrt((x1-x0)**2 + (y1-y0)**2)
    #print "d = ", d
    # non intersecting
    if d >= r0 + r1 :
       return "NON INTERSECTION"
#    # One circle within other
#    if d <= abs(r0-r1):
#        return "INSIDE"
#    # coincident circles
#    if d == 0 and r0 == r1:
#        return "SAME"
    else:       
        return "INTERSECTION"

def circle_line_segment_intersection(circle_center, circle_radius, pt1, pt2, full_line=True, tangent_tol=1e-9):
    """ Find the points at which a circle intersects a line-segment.  This can happen at 0, 1, or 2 points.
    :param circle_center: The (x, y) location of the circle center
    :param circle_radius: The radius of the circle
    :param pt1: The (x, y) location of the first point of the segment
    :param pt2: The (x, y) location of the second point of the segment
    :param full_line: True to find intersections along full line - not just in the segment.  False will just return intersections within the segment.
    :param tangent_tol: Numerical tolerance at which we decide the intersections are close enough to consider it a tangent
    :return Sequence[Tuple[float, float]]: A list of length 0, 1, or 2, where each element is a point at which the circle intercepts a line segment.
    Note: We follow: http://mathworld.wolfram.com/Circle-LineIntersection.html
    """

    (p1x, p1y), (p2x, p2y), (cx, cy) = pt1, pt2, circle_center
    (x1, y1), (x2, y2) = (p1x - cx, p1y - cy), (p2x - cx, p2y - cy)
    dx, dy = (x2 - x1), (y2 - y1)
    dr = (dx ** 2 + dy ** 2)**.5
    big_d = x1 * y2 - x2 * y1
    discriminant = circle_radius ** 2 * dr ** 2 - big_d ** 2

    if discriminant < 0:  # No intersection between circle and line
        return []
    else:  # There may be 0, 1, or 2 intersections with the segment
        intersections = [
            (cx + (big_d * dy + sign * (-1 if dy < 0 else 1) * dx * discriminant**.5) / dr ** 2,
             cy + (-big_d * dx + sign * abs(dy) * discriminant**.5) / dr ** 2)
            for sign in ((1, -1) if dy < 0 else (-1, 1))]  # This makes sure the order along the segment is correct
        if not full_line:  # If only considering the segment, filter out intersections that do not fall within the segment
            fraction_along_segment = [(xi - p1x) / dx if abs(dx) > abs(dy) else (yi - p1y) / dy for xi, yi in intersections]
            intersections = [pt for pt, frac in zip(intersections, fraction_along_segment) if 0 <= frac <= 1]
        if len(intersections) == 2 and abs(discriminant) <= tangent_tol:  # If line is tangent to circle, return just one point (as both intersections have same location)
            return [intersections[0]]
        else:
            return intersections

##-------------------------------------------------------------
def vectorLength(vector):
    # 返回二维向量的模
    return math.sqrt(vector[0] ** 2 + vector[1] **2)
def vectorNormalize(vector):
    # 将二维向量单位化
    return (vector[0] / vectorLength(vector), vector[1] / vectorLength(vector))  
def vectorCrossProduct(vector1, vector2):
    #计算两个向量的叉积
    return vector1[0] * vector2[1] - vector1[1] * vector2[0]
def vectorReverseDirection(vector):
    #对向量进行反向
    return (-vector[0], -vector[1])
    
def polygonOffset(my_x_coord_list, my_y_coord_list, offsetDistance, numOfPolygon):
# 计算两个边的外角的角平分线的单位方向向量
# 将每个点向量存入列表中 bisectorVector
# 输入： 原始多边形的坐标列表 my_x_coord_list, my_y_coord_list
#       偏置的宽度 offsetDistance
#       多边形的 边数 numOfPolygon
# 返回 偏置后的节点坐标 x_coord_new_list， y_coord_new_list
    bisectorVector = []
    # 计算起点位置的向量 ， 计算时 两个边（向量）指向该点   
    vector1 = (my_x_coord_list[numOfPolygon] - my_x_coord_list[numOfPolygon-1], my_y_coord_list[numOfPolygon] - my_y_coord_list[numOfPolygon-1])
    vector2 = (my_x_coord_list[numOfPolygon] - my_x_coord_list[1], my_y_coord_list[numOfPolygon] - my_y_coord_list[1])
    halfVector = ((vector1[0] / vectorLength(vector1) + vector2[0] / vectorLength(vector2)),
                          (vector1[1] / vectorLength(vector1) + vector2[1] / vectorLength(vector2)))
    normilize_halfVector = vectorNormalize(halfVector)
    if vectorCrossProduct(vector1, vectorReverseDirection(vector2)) > 0.:
        bisectorVector.append(vectorReverseDirection(normilize_halfVector)) # 对单位化后的向量进行反向
    else:
        bisectorVector.append(normilize_halfVector)
    # print normilize_halfVector
    # 计算其他位置向量
    for i in range(1, numOfPolygon):
        vector1 = (my_x_coord_list[i] - my_x_coord_list[i-1], my_y_coord_list[i] - my_y_coord_list[i-1])
        vector2 = (my_x_coord_list[i] - my_x_coord_list[i+1], my_y_coord_list[i] - my_y_coord_list[i+1])
        halfVector = ((vector1[0] / vectorLength(vector1) + vector2[0] / vectorLength(vector2)),
                          (vector1[1] / vectorLength(vector1) + vector2[1] / vectorLength(vector2)))
        normilize_halfVector = vectorNormalize(halfVector)
        # 判断是否有凹形， 偏移向量需要反向, 如果叉积大于0， 说明是逆时针，需要反向；
        if vectorCrossProduct(vector1, vectorReverseDirection(vector2)) > 0.:
            bisectorVector.append(vectorReverseDirection(normilize_halfVector)) # 对单位化后的向量进行反向
#            print "reverse：" ,i
#            print vectorCrossProduct(vector1, vectorReverseDirection(vector2))
        else:
            bisectorVector.append(normilize_halfVector)
        #print normilize_halfVector  
    #print bisectorVector   
    
    # 计算偏移后的节点位置
    x_coord_new_list = []
    y_coord_new_list = []
    for i in range(numOfPolygon):
        x_coord_new = my_x_coord_list[i] + offsetDistance * bisectorVector[i][0]
        y_coord_new = my_y_coord_list[i] + offsetDistance * bisectorVector[i][1]
        x_coord_new_list.append(x_coord_new)
        y_coord_new_list.append(y_coord_new)
    # 第一个点再次添加到列表中
    x_coord_new_list.append(x_coord_new_list[0])
    y_coord_new_list.append(y_coord_new_list[0])
    
    # 有可能会发生反向， 通过距离判断
    removeIndex = []
    x_coord_final = []
    y_coord_final = []
    x_coord_final.append(x_coord_new_list[0])
    y_coord_final.append(y_coord_new_list[0])
    x_coord_final.append(x_coord_new_list[1])
    y_coord_final.append(y_coord_new_list[1])
    for i in range(len(x_coord_new_list)-2):
        # pi 点到pi+1的距离小于 pi到pi+2的距离
        distance_1 = (x_coord_new_list[i] - x_coord_new_list[i+1])**2 + (y_coord_new_list[i] - y_coord_new_list[i+1])**2
        distance_2 = (x_coord_new_list[i] - x_coord_new_list[i+2])**2 + (y_coord_new_list[i] - y_coord_new_list[i+2])**2
        if distance_1 < distance_2:
            # 有反向,删除i+1 的点
            removeIndex.append(i+1)
            print "point has been delete!"
        else:
            x_coord_final.append(x_coord_new_list[i+2])
            y_coord_final.append(y_coord_new_list[i+2])
    
    return x_coord_new_list, y_coord_new_list    
##--------------------------------------------------------------------    

def YarnSectionDraw(x_coord_smallCircle, y_coord_smallCircle, circleRadius, num_smallCircle):
    # 定义大圆 rollingCircle
    # 大圆的圆心在射线上， 半径为小圆的5倍数
    # 两重循环， 外层射线绕原点旋转， 内存大圆在射线中往外走，直到大圆与所有小圆没有交点为止。    
    bigCircle_x = 0.          # 大圆圆心初始值
    bigCircle_y = 0.
    bigCircle_radius = circleRadius * 3.

   #大圆半径
    moveStep = 0.001            #大圆在射线上移动精度
    angle = 20.              #射线每一份角度， 角度不能太小，否则内切圆会出现重叠，建议大于20
    
    # 将大圆 圆心坐标储存在列表bigCircle_x_list， bigCircle_y_list中
    bigCircle_x_list = []
    bigCircle_y_list = []
    
    for m in range(int(360/angle)): #划分360/angle份
        theta = m * 2*np.pi/int(360/angle)    
        # 绘制射线
        #lineLength = 10.
        #plt.plot([0, lineLength * math.sin(theta)], [0, lineLength * math.cos(theta)], 'b') 
        # 每个旋转角度下， 求大圆的包络面
        for i in range(1, 10000):
            # 判断是否相交
            smallCircleInterectionFlag = False
            # 射线上 大圆圆心的坐标
            bigCircle_x = i * moveStep * math.sin(theta) 
            bigCircle_y = i * moveStep * math.cos(theta) 
            for j in range(num_smallCircle):
                intersections = Get_intersections(x_coord_smallCircle[j], y_coord_smallCircle[j], circleRadius,\
                                 bigCircle_x, bigCircle_y, bigCircle_radius)
                if intersections == "INTERSECTION":   #如果相交
                    smallCircleInterectionFlag = True  
                    break  # 跳出for循环
            if smallCircleInterectionFlag == True: #如果相交，跳出当前循环， i+1
                continue
            else:    # 都不相交， 这结束循环
                #打印输出大圆 圆心坐标， 画大圆
                # print 'bigCircle_x = ', bigCircle_x
                # print 'bigCircle_y = ', bigCircle_y
                bigCircle_x_list.append(bigCircle_x)  #大圆圆心储存
                bigCircle_y_list.append(bigCircle_y)
                #drawCircle(i * moveStep * math.sin(theta) ,i * moveStep * math.cos(theta) , bigCircle_radius, 'r')  
                break 
    # 为了绘制封闭的图形，将第一个点添加到列表中
    bigCircle_x_list.append(bigCircle_x_list[0])
    bigCircle_y_list.append(bigCircle_y_list[0])
    #############################################    
    #绘制大圆中心线
    plt.plot(bigCircle_x_list, bigCircle_y_list, 'g')
    # print 'bigCircle_x_list:'
    # print bigCircle_x_list
    # print 'bigCircle_y_list:'
    # print bigCircle_y_list
    # 为减少纱线与纱线之间的穿透，外圆多偏置一点
    offsetScale = 1.1
    
    x_coord_new_list, y_coord_new_list = polygonOffset(bigCircle_x_list, bigCircle_y_list, -bigCircle_radius*offsetScale, len(bigCircle_x_list) -1)  
    #绘制内切圆
    # fit splines to x=f(u) and y=g(u), treating both as periodic. also note that s=0
    # is needed in order to force the spline fit to pass through all the input points.
    # tck, u = interpolate.splprep([x_coord_new_list, y_coord_new_list], s=0, per=True)
    # evaluate the spline fits for 1000 evenly spaced distance values
    # xi, yi = interpolate.splev(np.linspace(0, 1, 30), tck)
    #plt.plot(x_coord_new_list, y_coord_new_list, 'b')
    #plt.plot(xi, yi, 'g')    # 绘制偏置后的图形
    return x_coord_new_list, y_coord_new_list

###################3##########################################3333333
# 读取 小圆的圆心坐标
if __name__ == "__main__":
    circleRadius = 0.1
    smallCircleCerterList =[
        (-1.8176839, 1.3486271, 256.05673),
        (-1.9125221705228217, 1.1845620458979458, 255.99220746687539),
        (-2.0121995771538304, 1.3805923363862498, 256.0245241111611),
        (-2.010320834894503, 0.8990922520616985, 255.89407064282074),
        (-2.069950962199006, 1.080827364264159, 255.93092157813143),
        (-2.1496384154896653, 1.2501471760830731, 255.9601820390965),
        (-2.210587452023155, 1.421989198456365, 255.9940672405075),
        (-2.4043869012785737, 1.4405642148652715, 255.9583731082226),
        (-2.350904835658299, 1.2627676646618906, 255.92129999350638),
        (-1.3749633062094413, 0.9453479164967941, 256.04021015414156),
        (-2.2230989595001156, 0.9224952358317506, 255.85569868399375),
        (-2.125395885572061, 0.7504201592729114, 255.82947684954598),
        (-2.5161112542378685, 1.167923905171119, 255.8607951582843),
        (-2.42359739700085, 0.9902189966950444, 255.8319524931559),
        (-2.5117394119192245, 0.8225472100453732, 255.76785755992447),
        (-2.363852427331407, 0.6892652224720497, 255.7627278355095),
        (-2.6194563194957285, 1.0032877725369953, 255.7943290736666),
        (-2.6629117746188524, 0.6533807641480546, 255.69010575460052),
        (-2.71565929652752, 0.8417098225117804, 255.73019551663853)]

    numOfSubYarn = len(smallCircleCerterList)

    # 将坐标分别放入列表 x_coord_smallCircle, y_coord_smallCircle
    x_coord_smallCircle = []
    y_coord_smallCircle = []

    for i in range(numOfSubYarn):
        x_coord_temp = smallCircleCerterList[i][0]
        y_coord_temp = smallCircleCerterList[i][1]
        x_coord_smallCircle.append(x_coord_temp)
        y_coord_smallCircle.append(y_coord_temp)
        drawCircle(x_coord_temp, y_coord_temp, circleRadius, 'darkred')  #绘制
        
    # 绘制原点    
    plt.plot(0, 0, 'ob')
    rst1 = YarnSectionDraw(x_coord_smallCircle, y_coord_smallCircle, circleRadius, numOfSubYarn)

    # 将XY平面的坐标变换到原始位置上。 rst1[1]为xy平面上x的坐标， rst1[2] 为y的坐标
 
 
